# Supplementary material for: The molecular characteristics of high-grade gastroenteropancreatic neuroendocrine neoplasms
Source: Endocr Relat Cancer. 2021 Oct 14;29(1):1–14. doi: 10.1530/ERC-21-0152 (PMC8630776; doi:10.1530/ERC-21-0152)
Supplement: Supplementary Table S3 [file supplementary_table_3.xlsx]

## Sheet: Sheet1
# imports
library(caret)
library(ggplot2)
library(rpart)
library(rpart.plot)
library(doParallel)
library(C50)
library(RWeka)
# params
param.seed <- 666
param.ncores <- detectCores()-1
# folders
proj.dir <- "~/work/scripts/4others/NEC-NETG3/revision/"
# main
sets.train <- c("NECvsNETG3", "LargeCellvsNETG3", "LargeCellvsSmallCell")
data.train <- list()
for (dataset in sets.train)
data.train[[dataset]] <- data.frame(t(read.table(paste0(proj.dir, "GeneMatrix_", dataset, ".txt"), sep="\t", header=TRUE, row.names=1, stringsAsFactors=FALSE, comment.char="")), stringsAsFactors=TRUE)
### exploration #########################################################################################################################################################
# fit.list <- list()
# fit.methods <- c("LMT") #"J48","C5.0","rf"
# fit.metrics <- list()
# fit.varImps <- list()
#
# trControl <- trainControl(method="cv", number=10, savePredictions=TRUE, verboseIter=TRUE, classProbs=TRUE, summaryFunction=twoClassSummary)
# customTuneLength <- 7
#
# cl <- makeCluster(param.ncores)
# registerDoParallel(cl)
#
# for (dataset in sets.train) {
# for (method in fit.methods) {
# print(paste0("### ",dataset,"/",method, " ###"))
# set.seed(param.seed)
# fit.list[[dataset]][[method]] <- caret::train(Class~., data=data.train[[dataset]], method=method, tuneLength=customTuneLength, metric="ROC", trControl=trControl)
# fit.metrics[[dataset]][[method]] <- confusionMatrix(table(predict(fit.list[[dataset]][[method]]),
# unname(data.train[[dataset]]$Class)))
# fit.varImps[[dataset]][[method]] <- i$importance
# fit.plot <- plot(fit.list[[dataset]][[method]], main=paste0(dataset,"/",method))
# fit.plot.f <- plot(fit.list[[dataset]][[method]]$finalModel, main=paste0(dataset,"/",method,"/finalModel"))
# # fit.plot.f <- rpart.plot(fit.list[[dataset]][[method]]$finalModel)
# print(fit.metrics[[dataset]][[method]])
# print(fit.plot)
# print(fit.plot.f)
# }
# }
#
# stopCluster(cl)
### C5.0 ################################################################################################################################################################
C5.0.fit.params <- list(
"LC/30trials/5minCases/9genes" = list(
dataset = data.train[["LargeCellvsNETG3"]][,c("Class","APC","BRAF","KRAS","TP53","ATRX","DAXX","MEN1","MYO5B","SMAD2")],
trials = 30,
control = C5.0Control(minCases=5, winnow=FALSE)
)
)
for (paramset in names(C5.0.fit.params)) {
frq <- table(C5.0.fit.params[[paramset]][["dataset"]]$Class)/nrow(C5.0.fit.params[[paramset]][["dataset"]])
cst <- matrix(c(0,rev(frq),0), nrow=2, dimnames=list(names(frq),names(frq)))
fit <- C5.0(Class~., rules=FALSE,
data =C5.0.fit.params[[paramset]][["dataset"]],
trials =C5.0.fit.params[[paramset]][["trials"]],
control=C5.0.fit.params[[paramset]][["control"]],
costs =cst) # , "LCvsNETG3": 60/5
imp <- C5imp(fit)
cmx <- confusionMatrix(table(predict(fit, newdata=C5.0.fit.params[[paramset]][["dataset"]]),
unname(C5.0.fit.params[[paramset]][["dataset"]]$Class)))
C5.0.fit.params[[paramset]][["fit"]] <- fit
C5.0.fit.params[[paramset]][["cmx"]] <- cmx
print(plot(fit, main=paramset))
print(t(imp[imp$Overall>0,,drop=FALSE]))
# print(summary(fit))
print(cmx)
}
### LMT #################################################################################################################################################################
LMT.fit.params <- list(
"NEC/allGenes" = list(
dataset = data.train[["NECvsNETG3"]],
control = Weka_control(I=81,P=TRUE)
),
"LC/allGenes" = list(
dataset = data.train[["LargeCellvsNETG3"]],
control = Weka_control(I=81,P=TRUE)
),
"LC/9genes" = list(
dataset = data.train[["LargeCellvsNETG3"]][,c("Class","APC","BRAF","KRAS","TP53","ATRX","DAXX","MEN1","MYO5B","SMAD2")],
control = Weka_control(I=81,P=TRUE)
)
)
for (paramset in names(LMT.fit.params)) {
fit <- LMT(Class~.,
data =LMT.fit.params[[paramset]][["dataset"]],
control=LMT.fit.params[[paramset]][["control"]])
cmx <- confusionMatrix(table(predict(fit, newdata=LMT.fit.params[[paramset]][["dataset"]]),
unname(LMT.fit.params[[paramset]][["dataset"]]$Class)))
LMT.fit.params[[paramset]][["fit"]] <- fit
LMT.fit.params[[paramset]][["cmx"]] <- cmx
print(fit)
print(cmx)
}
# {} = []
