# Supplementary material for: The molecular characteristics of high-grade gastroenteropancreatic neuroendocrine neoplasms
Source: Endocr Relat Cancer. 2021 Oct 14;29(1):1–14. doi: 10.1530/ERC-21-0152 (PMC8630776; doi:10.1530/ERC-21-0152)
Supplement: Supplementary Table S4 [file supplementary_table_4.xlsx]

## Sheet: Targetable_lists_categories
Targetable alterations assessed	"BRAF"	"KRAS"	"MSI"	"FGFR"	"Akt"	"MTOR"	"PIK3CA"	"HER"	"Endocrine"	"TGFB"	"HRD"	"DNA repair(nonHRD)"
	BRAF V600E	KRAS G12C	pos	FGFR1	AKT1 E17K	MTOR	PIK3CA E542K	ERBB2 Gene ampl	ESR1	TGFB1	ATM	MSH2
	BRAF V600K			FGFR2	PTEN	NF1	PIK3CA E545K	EGFR	AR		BLM	MSH6
				FGFR3		PIK3CA	PIK3CA H1047R/L				BRCA1	MLH1
				FGFR4		TSC1					BRCA2	XPC
						TSC2					CHEK1	XPA
						PIK3CG					ERCC4	CHEK2
						PTEN					MRE11	BAP1
						RICTOR					NBN	MUTYH
											PALB2	PARP10
											SETD2	ERCC2
											FANCA	CHDL1
											FANCC	SMARCB1
											FANCD2	ERCC5
											FANCE	ERCC3
											FANCF	CHEK1
											FANCG
											ATRX
											C11orf30_EMSY
											MEN1
											PTEN
											BRIP1
											CDK12
											ATR

## Sheet: Targetable in NEC
Tumor_Sample_Barcode	Genes	Protein_change	Cell_type	Primary_tumor_site	NEN_Group	MSI	Targetable_Mutations_Category
1038	PTEN	p.V317fs,p.V120fs,p.V490fs	large cell	esophagus	NEC	yes	Akt
10012	PTEN	PTEN:NM_000314:exon2:c.A80G:p.Y27C,PTEN:NM_001304717:exon3:c.A599G:p.Y200C	large cell	unknown	NEC	no	Akt
11017	PTEN	PTEN:NM_000314:exon7:c.G703T:p.E235X,PTEN:NM_001304718:exon7:c.G112T:p.E38X,PTEN:NM_001304717:exon8:c.G1222T:p.E408X	large cell	unknown	NEC	no	Akt
1008	BRAF	BRAF:NM_004333:exon15:c.T1799A:p.V600E	large cell	colon right	NEC	no	BRAF_V600E
1014	BRAF	BRAF:NM_004333:exon15:c.T1799A:p.V600E	large cell	rectum	NEC	no	BRAF_V600E
1032	BRAF	BRAF:NM_004333:exon15:c.T1799A:p.V600E	large cell	colon right	NEC	no	BRAF_V600E
1048	BRAF	BRAF:NM_004333:exon15:c.T1799A:p.V600E	large cell	colon right	NEC	no	BRAF_V600E
1052	BRAF	BRAF:NM_004333:exon15:c.T1799A:p.V600E	large cell	colon right	NEC	yes	BRAF_V600E
1054	BRAF	BRAF:NM_004333:exon15:c.T1799A:p.V600E	large cell	colon right	NEC	no	BRAF_V600E
5003	BRAF	BRAF:NM_004333:exon15:c.T1799A:p.V600E	large cell	colon right	NEC	no	BRAF_V600E
5017	BRAF	BRAF:NM_004333:exon15:c.T1799A:p.V600E	large cell	colon right	NEC	yes	BRAF_V600E
5025	BRAF	BRAF:NM_004333:exon15:c.T1799A:p.V600E	large cell	colon right	NEC	no	BRAF_V600E
5050	BRAF	BRAF:NM_004333:exon15:c.T1799A:p.V600E	large cell	colon right	NEC	no	BRAF_V600E
5054	BRAF	BRAF:NM_004333:exon15:c.T1799A:p.V600E	large cell	colon right	NEC	no	BRAF_V600E
8039	BRAF	BRAF:NM_004333:exon15:c.T1799A:p.V600E	large cell	colon right	NEC	no	BRAF_V600E
9010	BRAF	BRAF:NM_004333:exon15:c.T1799A:p.V600E	large cell	colon right	NEC	no	BRAF_V600E
9063	BRAF	BRAF:NM_004333:exon15:c.T1799A:p.V600E	large cell	colon right	NEC	no	BRAF_V600E
9070	BRAF	BRAF:NM_004333:exon15:c.T1799A:p.V600E	large cell	colon left	NEC	no	BRAF_V600E
10002	BRAF	BRAF:NM_004333:exon15:c.T1799A:p.V600E	large cell	colon right	NEC	no	BRAF_V600E
11005	BRAF	BRAF:NM_004333:exon15:c.T1799A:p.V600E	small cell	colon right	NEC	no	BRAF_V600E
11019	BRAF	BRAF:NM_004333:exon15:c.T1799A:p.V600E	small cell	pancreas	NEC	no	BRAF_V600E
11021	BRAF	BRAF:NM_004333:exon15:c.T1799A:p.V600E	small cell	colon right	NEC	no	BRAF_V600E
11025	BRAF	BRAF:NM_004333:exon15:c.T1799A:p.V600E	large cell	rectum	NEC	no	BRAF_V600E
12011	BRAF	BRAF:NM_004333:exon15:c.T1799A:p.V600E	large cell	colon right	NEC	no	BRAF_V600E
12020	BRAF	BRAF:NM_004333:exon15:c.T1799A:p.V600E	large cell	colon right	NEC	no	BRAF_V600E
12024	BRAF	BRAF:NM_004333:exon15:c.T1799A:p.V600E	large cell	colon right	NEC	yes	BRAF_V600E
13009	BRAF	BRAF:NM_004333:exon15:c.T1799A:p.V600E	large cell	colon right	NEC	yes	BRAF_V600E
14053	BRAF	BRAF:NM_004333:exon15:c.T1799A:p.V600E	large cell	colon right	NEC	no	BRAF_V600E
1001	MSH6	MSH6:NM_001281492:exon2:c.A734T:p.E245V,MSH6:NM_001281493:exon3:c.A218T:p.E73V,MSH6:NM_000179:exon4:c.A1124T:p.E375V,MSH6:NM_001281494:exon4:c.A218T:p.E73V	small cell	rectum	NEC	no	DNArepair(nonHRD)
1038	MLH1	p.S93fs	large cell	esophagus	NEC	yes	DNArepair(nonHRD)
1043	PARP10	PARP10:NM_032789:exon4:c.G605A:p.G202E	large cell	esophagus	NEC	no	DNArepair(nonHRD)
1048	SMARCB1	SMARCB1:NM_001007468:exon8:c.G1065T:p.K355N,SMARCB1:NM_003073:exon8:c.G1092T:p.K364N	large cell	colon right	NEC	no	DNArepair(nonHRD)
5017	CHEK1	p.K232fs	large cell	colon right	NEC	yes	DNArepair(nonHRD)
8014	PARP10	PARP10:NM_032789:exon2:c.G151T:p.G51W	small cell	unknown	NEC	no	DNArepair(nonHRD)
9058	BAP1	BAP1:NM_004656:exon7:c.T563C:p.V188A	large cell	esophagus	NEC	no	DNArepair(nonHRD)
9074	CHEK1	CHEK1:NM_001114121:exon6:c.C478T:p.R160C,CHEK1:NM_001114122:exon6:c.C478T:p.R160C,CHEK1:NM_001244846:exon6:c.C478T:p.R160C,CHEK1:NM_001274:exon6:c.C478T:p.R160C	small cell	rectum	NEC	no	DNArepair(nonHRD)
9117	MSH6	MSH6:NM_001281492:exon2:c.C2710T:p.R904W,MSH6:NM_001281493:exon3:c.C2194T:p.R732W,MSH6:NM_000179:exon4:c.C3100T:p.R1034W,MSH6:NM_001281494:exon4:c.C2194T:p.R732W	small cell	esophagus	NEC	no	DNArepair(nonHRD)
10008	ERCC2	ERCC2:NM_000400:exon19:c.G1780A:p.A594T	large cell	rectum	NEC	no	DNArepair(nonHRD)
10023	ERCC2	ERCC2:NM_001130867:exon10:c.G932A:p.R311Q,ERCC2:NM_000400:exon11:c.G1004A:p.R335Q	small cell	esophagus	NEC	yes	DNArepair(nonHRD)
11003	MLH1	MLH1:NM_001258271:exon17:c.G2005A:p.G669R,MLH1:NM_001167619:exon18:c.G1489A:p.G497R,MLH1:NM_001258273:exon18:c.G1489A:p.G497R,MLH1:NM_000249:exon19:c.G2212A:p.G738R,MLH1:NM_001167617:exon19:c.G1918A:p.G640R,MLH1:NM_001167618:exon19:c.G1489A:p.G497R,MLH1:NM_001258274:exon20:c.G1489A:p.G497R	large cell	colon right	NEC	no	DNArepair(nonHRD)
12023	XPC	XPC:NM_004628:exon8:c.C967T:p.P323S	small cell	unknown	NEC	no	DNArepair(nonHRD)
12024	BAP1	BAP1:NM_004656:exon17:c.G2119A:p.G707S	large cell	colon right	NEC	yes	DNArepair(nonHRD)
12024	ERCC3	ERCC3:NM_000122:exon3:c.T361C:p.Y121H,ERCC3:NM_001303416:exon3:c.T169C:p.Y57H,ERCC3:NM_001303418:exon3:c.T169C:p.Y57H	large cell	colon right	NEC	yes	DNArepair(nonHRD)
13009	ERCC3	ERCC3:NM_000122:exon9:c.A1502G:p.Y501C,ERCC3:NM_001303416:exon9:c.A1310G:p.Y437C,ERCC3:NM_001303418:exon9:c.A1310G:p.Y437C	large cell	colon right	NEC	yes	DNArepair(nonHRD)
13009	ERCC3	ERCC3:NM_000122:exon8:c.G1216A:p.A406T,ERCC3:NM_001303416:exon8:c.G1024A:p.A342T,ERCC3:NM_001303418:exon8:c.G1024A:p.A342T	large cell	colon right	NEC	yes	DNArepair(nonHRD)
13009	MSH6	p.T955fs	large cell	colon right	NEC	yes	DNArepair(nonHRD)
13009	MUTYH	MUTYH:NM_001048171:exon14:c.T1364C:p.V455A,MUTYH:NM_001048172:exon14:c.T1325C:p.V442A,MUTYH:NM_001048173:exon14:c.T1322C:p.V441A,MUTYH:NM_001048174:exon14:c.T1322C:p.V441A,MUTYH:NM_001128425:exon14:c.T1406C:p.V469A,MUTYH:NM_001293190:exon14:c.T1367C:p.V456A,MUTYH:NM_001293191:exon14:c.T1355C:p.V452A,MUTYH:NM_001293192:exon14:c.T1046C:p.V349A,MUTYH:NM_001293196:exon14:c.T1046C:p.V349A,MUTYH:NM_012…	large cell	colon right	NEC	yes	DNArepair(nonHRD)
13009	MUTYH	MUTYH:NM_001048171:exon2:c.G58T:p.A20S,MUTYH:NM_001048172:exon2:c.G16T:p.A6S,MUTYH:NM_001048173:exon2:c.G16T:p.A6S,MUTYH:NM_001048174:exon2:c.G16T:p.A6S,MUTYH:NM_001128425:exon2:c.G58T:p.A20S,MUTYH:NM_001293190:exon2:c.G58T:p.A20S,MUTYH:NM_001293191:exon2:c.G16T:p.A6S,MUTYH:NM_012222:exon2:c.G58T:p.A20S,MUTYH:NM_001293195:exon3:c.G16T:p.A6S	large cell	colon right	NEC	yes	DNArepair(nonHRD)
14041	ERCC3	ERCC3:NM_000122:exon3:c.A278G:p.Y93C,ERCC3:NM_001303416:exon3:c.A86G:p.Y29C,ERCC3:NM_001303418:exon3:c.A86G:p.Y29C	large cell	unknown	NEC	no	DNArepair(nonHRD)
14044	MSH2	p.R227fs	large cell	gastric	NEC	yes	DNArepair(nonHRD)
1054	ESR1	ESR1:NM_000125:exon1:c.G202A:p.A68T,ESR1:NM_001122740:exon2:c.G202A:p.A68T,ESR1:NM_001122741:exon2:c.G202A:p.A68T,ESR1:NM_001291230:exon2:c.G202A:p.A68T,ESR1:NM_001291241:exon2:c.G202A:p.A68T,ESR1:NM_001122742:exon3:c.G202A:p.A68T	large cell	colon right	NEC	no	Endocrine
8039	AR	AR:NM_000044:exon1:c.G1157A:p.R386H	large cell	colon right	NEC	no	Endocrine
10020	AR	AR:NM_000044:exon1:c.T170A:p.L57Q	large cell	pancreas	NEC	no	Endocrine
11008	ESR1	ESR1:NM_000125:exon2:c.G581A:p.G194D,ESR1:NM_001122740:exon3:c.G581A:p.G194D,ESR1:NM_001122741:exon3:c.G581A:p.G194D,ESR1:NM_001291230:exon3:c.G581A:p.G194D,ESR1:NM_001291241:exon3:c.G581A:p.G194D,ESR1:NM_001122742:exon4:c.G581A:p.G194D	large cell	gastric	NEC	no	Endocrine
12013	ESR1	ESR1:NM_000125:exon8:c.A1613G:p.D538G,ESR1:NM_001122740:exon9:c.A1613G:p.D538G,ESR1:NM_001122741:exon9:c.A1613G:p.D538G,ESR1:NM_001291230:exon9:c.A1619G:p.D540G,ESR1:NM_001291241:exon9:c.A1610G:p.D537G,ESR1:NM_001122742:exon10:c.A1613G:p.D538G	small cell	unknown	NEC	no	Endocrine
12024	AR	AR:NM_000044:exon1:c.A173T:p.Q58L	large cell	colon right	NEC	yes	Endocrine
12024	ESR1	ESR1:NM_000125:exon1:c.T98C:p.I33T,ESR1:NM_001122740:exon2:c.T98C:p.I33T,ESR1:NM_001122741:exon2:c.T98C:p.I33T,ESR1:NM_001291230:exon2:c.T98C:p.I33T,ESR1:NM_001291241:exon2:c.T98C:p.I33T,ESR1:NM_001122742:exon3:c.T98C:p.I33T	large cell	colon right	NEC	yes	Endocrine
14034	AR	AR:NM_000044:exon1:c.G751T:p.V251L	large cell	unknown	NEC	no	Endocrine
14044	AR	AR:NM_000044:exon5:c.G2296A:p.A766T,AR:NM_001011645:exon5:c.G700A:p.A234T	large cell	gastric	NEC	yes	Endocrine
1038	FGFR4	FGFR4:NM_022963:exon10:c.T1487C:p.L496P,FGFR4:NM_001291980:exon12:c.T1403C:p.L468P,FGFR4:NM_002011:exon12:c.T1607C:p.L536P,FGFR4:NM_213647:exon12:c.T1607C:p.L536P	large cell	esophagus	NEC	yes	FGFR
5017	FGFR4	FGFR4:NM_022963:exon15:c.G2139T:p.E713D,FGFR4:NM_001291980:exon17:c.G2055T:p.E685D,FGFR4:NM_002011:exon17:c.G2259T:p.E753D,FGFR4:NM_213647:exon17:c.G2259T:p.E753D	large cell	colon right	NEC	yes	FGFR
9118	FGFR2	FGFR2:NM_001144914:exon9:c.A1291T:p.K431X,FGFR2:NM_001144916:exon9:c.A1282T:p.K428X,FGFR2:NM_001144917:exon10:c.A1279T:p.K427X,FGFR2:NM_001144918:exon10:c.A1276T:p.K426X,FGFR2:NM_023029:exon10:c.A1360T:p.K454X,FGFR2:NM_001144913:exon11:c.A1630T:p.K544X,FGFR2:NM_001144915:exon11:c.A1360T:p.K454X,FGFR2:NM_001144919:exon11:c.A1363T:p.K455X,FGFR2:NM_000141:exon12:c.A1627T:p.K543X,FGFR2:NM_022970:exon…	large cell	colon right	NEC	no	FGFR
13006	FGFR4	FGFR4:NM_022963:exon11:c.G1522A:p.V508M,FGFR4:NM_001291980:exon13:c.G1438A:p.V480M,FGFR4:NM_002011:exon13:c.G1642A:p.V548M,FGFR4:NM_213647:exon13:c.G1642A:p.V548M	large cell	colon right	NEC	no	FGFR
13009	FGFR3	p.S400fs	large cell	colon right	NEC	yes	FGFR
14044	FGFR3	p.T777fs	large cell	gastric	NEC	yes	FGFR
1052	EGFR	EGFR:NM_005228:exon24:c.G2863A:p.A955T	large cell	colon right	NEC	yes	HER
1058	ERBB2	ERBB2:NM_001289937:exon17:c.G2033A:p.R678Q,ERBB2:NM_004448:exon17:c.G2033A:p.R678Q,ERBB2:NM_001005862:exon20:c.G1943A:p.R648Q,ERBB2:NM_001289936:exon21:c.G1988A:p.R663Q	large cell	colon right	NEC	no	HER
1060	ERBB2	ERBB2:NM_001289937:exon17:c.G2033A:p.R678Q,ERBB2:NM_004448:exon17:c.G2033A:p.R678Q,ERBB2:NM_001005862:exon20:c.G1943A:p.R648Q,ERBB2:NM_001289936:exon21:c.G1988A:p.R663Q	large cell	pancreas	NEC	no	HER
5022	EGFR	EGFR:NM_005228:exon18:c.G2125A:p.E709K	small cell	esophagus	NEC	no	HER
10023	EGFR	EGFR:NM_005228:exon8:c.C925T:p.R309X,EGFR:NM_201282:exon8:c.C925T:p.R309X,EGFR:NM_201283:exon8:c.C925T:p.R309X,EGFR:NM_201284:exon8:c.C925T:p.R309X	small cell	esophagus	NEC	yes	HER
10023	EGFR	p.W477fs	small cell	esophagus	NEC	yes	HER
11002	ERBB2	ERBB2:NM_001289937:exon8:c.C929T:p.S310F,ERBB2:NM_004448:exon8:c.C929T:p.S310F,ERBB2:NM_001005862:exon11:c.C839T:p.S280F,ERBB2:NM_001289938:exon11:c.C839T:p.S280F,ERBB2:NM_001289936:exon12:c.C884T:p.S295F	small cell	rectum	NEC	no	HER
11010	ERBB2	ERBB2:NM_001289937:exon8:c.C929T:p.S310F,ERBB2:NM_004448:exon8:c.C929T:p.S310F,ERBB2:NM_001005862:exon11:c.C839T:p.S280F,ERBB2:NM_001289938:exon11:c.C839T:p.S280F,ERBB2:NM_001289936:exon12:c.C884T:p.S295F	large cell	gastric	NEC	no	HER
12024	ERBB2	ERBB2:NM_001289937:exon21:c.G2524A:p.V842I,ERBB2:NM_004448:exon21:c.G2524A:p.V842I,ERBB2:NM_001005862:exon24:c.G2434A:p.V812I,ERBB2:NM_001289936:exon25:c.G2479A:p.V827I	large cell	colon right	NEC	yes	HER
12024	ERBB2	ERBB2:NM_004448:exon27:c.C3673T:p.Q1225X,ERBB2:NM_001005862:exon30:c.C3583T:p.Q1195X,ERBB2:NM_001289936:exon31:c.C3628T:p.Q1210X	large cell	colon right	NEC	yes	HER
13009	EGFR	EGFR:NM_005228:exon3:c.T287C:p.V96A,EGFR:NM_201282:exon3:c.T287C:p.V96A,EGFR:NM_201283:exon3:c.T287C:p.V96A,EGFR:NM_201284:exon3:c.T287C:p.V96A	large cell	colon right	NEC	yes	HER
13009	EGFR	EGFR:NM_005228:exon15:c.A1829G:p.Y610C,EGFR:NM_201282:exon15:c.A1829G:p.Y610C,EGFR:NM_201284:exon15:c.A1829G:p.Y610C	large cell	colon right	NEC	yes	HER
1006	EMSY	EMSY:NM_001300943:exon21:c.T3896A:p.M1299K,EMSY:NM_001300944:exon21:c.T3896A:p.M1299K,EMSY:NM_020193:exon21:c.T3893A:p.M1298K,EMSY:NM_001300942:exon22:c.T3938A:p.M1313K	large cell	colon left	NEC	no	HRD
1008	ATM	del	large cell	colon right	NEC	no	HRD
1014	ATM	del	large cell	rectum	NEC	no	HRD
1031	ATM	del	small cell	gastric	NEC	no	HRD
1038	PTEN	p.V317fs,p.V120fs,p.V490fs	large cell	esophagus	NEC	yes	HRD
1043	ATM	del	large cell	esophagus	NEC	no	HRD
1052	ATM	del	large cell	colon right	NEC	yes	HRD
1052	MEN1	MEN1:NM_000244:exon9:c.G1222A:p.A408T,MEN1:NM_130799:exon9:c.G1207A:p.A403T,MEN1:NM_130800:exon9:c.G1222A:p.A408T,MEN1:NM_130801:exon9:c.G1222A:p.A408T,MEN1:NM_130802:exon9:c.G1222A:p.A408T,MEN1:NM_130803:exon9:c.G1222A:p.A408T,MEN1:NM_130804:exon10:c.G1222A:p.A408T	large cell	colon right	NEC	yes	HRD
1052	SETD2	SETD2:NM_014159:exon15:c.C6325T:p.R2109X	large cell	colon right	NEC	yes	HRD
1054	ATM	del	large cell	colon right	NEC	no	HRD
1057	ATM	del	large cell	rectum	NEC	no	HRD
1058	ERCC4	ERCC4:NM_005236:exon11:c.G2105A:p.R702Q	large cell	colon right	NEC	no	HRD
1060	ATM	del	large cell	pancreas	NEC	no	HRD
1064	ATM	ATM:NM_000051:exon18:c.G2757C:p.R919S	small cell	rectum	NEC	no	HRD
5006	ATM	del	small cell	rectum	NEC	no	HRD
5017	CHEK1	p.K232fs	large cell	colon right	NEC	yes	HRD
5022	ATM	del	small cell	esophagus	NEC	no	HRD
5036	ATM	del	small cell	unknown	NEC	no	HRD
5054	ATM	del	large cell	colon right	NEC	no	HRD
5054	EMSY	EMSY:NM_001300943:exon7:c.G723C:p.K241N,EMSY:NM_020193:exon7:c.G720C:p.K240N,EMSY:NM_001300942:exon8:c.G765C:p.K255N,EMSY:NM_001300944:exon8:c.G765C:p.K255N	large cell	colon right	NEC	no	HRD
8028	ATM	del	large cell	esophagus	NEC	no	HRD
8036	ATM	del	small cell	esophagus	NEC	no	HRD
8039	ATM	del	large cell	colon right	NEC	no	HRD
8069	ATM	del	small cell	rectum	NEC	no	HRD
8097	ATM	del	large cell	esophagus	NEC	no	HRD
9007	PALB2	PALB2:NM_024675:exon5:c.G1969A:p.E657K	small cell	esophagus	NEC	no	HRD
9010	ATM	del	large cell	colon right	NEC	no	HRD
9014	PALB2	PALB2:NM_024675:exon4:c.G524C:p.R175T	large cell	esophagus	NEC	no	HRD
9025	ATM	del	large cell	unknown	NEC	no	HRD
9025	ATRX	ATRX:NM_138270:exon8:c.C989A:p.S330Y,ATRX:NM_000489:exon9:c.C1103A:p.S368Y	large cell	unknown	NEC	no	HRD
9025	FANCA	FANCA:NM_000135:exon26:c.G2481T:p.R827S,FANCA:NM_001286167:exon26:c.G2481T:p.R827S	large cell	unknown	NEC	no	HRD
9032	ATM	del	small cell	unknown	NEC	no	HRD
9047	ATM	del	small cell	rectum	NEC	no	HRD
9071	ATM	del	small cell	other	NEC	no	HRD
9074	ATRX	ATRX:NM_000489:exon5:c.G298T:p.D100Y,ATRX:NM_138270:exon5:c.G298T:p.D100Y	small cell	rectum	NEC	no	HRD
9074	CHEK1	CHEK1:NM_001114121:exon6:c.C478T:p.R160C,CHEK1:NM_001114122:exon6:c.C478T:p.R160C,CHEK1:NM_001244846:exon6:c.C478T:p.R160C,CHEK1:NM_001274:exon6:c.C478T:p.R160C	small cell	rectum	NEC	no	HRD
9075	ATM	del	large cell	colon left	NEC	no	HRD
9076	ATM	del	small cell	pancreas	NEC	no	HRD
9099	ATM	del	small cell	rectum	NEC	no	HRD
9105	ATM	del	large cell	colon right	NEC	no	HRD
9105	ATRX	ATRX:NM_138270:exon8:c.C1259A:p.S420X,ATRX:NM_000489:exon9:c.C1373A:p.S458X	large cell	colon right	NEC	no	HRD
9108	ATM	ATM:NM_000051:exon63:c.C9022G:p.R3008G	large cell	gallbladder/duct	NEC	no	HRD
9108	ATM	del	large cell	gallbladder/duct	NEC	no	HRD
9109	ATRX	p.G630fs	large cell	pancreas	NEC	no	HRD
9112	ATM	del	small cell	esophagus	NEC	no	HRD
9117	BRCA2	BRCA2:NM_000059:exon11:c.G5395T:p.A1799S	small cell	esophagus	NEC	no	HRD
10002	ATM	del	large cell	colon right	NEC	no	HRD
10007	ATM	del	large cell	rectum	NEC	no	HRD
10009	ATM	del	small cell	colon right	NEC	no	HRD
10012	PTEN	PTEN:NM_000314:exon2:c.A80G:p.Y27C,PTEN:NM_001304717:exon3:c.A599G:p.Y200C	large cell	unknown	NEC	no	HRD
11005	ATR	ATR:NM_001184:exon29:c.C5057A:p.P1686H	small cell	colon right	NEC	no	HRD
11011	ATM	del	small cell	unknown	NEC	no	HRD
11017	ATM	ATM:NM_000051:exon10:c.T1570G:p.W524G	large cell	unknown	NEC	no	HRD
11017	ATM	ATM:NM_000051:exon37:c.C5623T:p.R1875X	large cell	unknown	NEC	no	HRD
11017	BRCA1	BRCA1:NM_007297:exon12:c.G4327A:p.E1443K,BRCA1:NM_007298:exon12:c.G1156A:p.E386K,BRCA1:NM_007294:exon13:c.G4468A:p.E1490K,BRCA1:NM_007299:exon13:c.G1156A:p.E386K,BRCA1:NM_007300:exon14:c.G4531A:p.E1511K	large cell	unknown	NEC	no	HRD
11017	FANCA	FANCA:NM_000135:exon36:c.G3586T:p.E1196X,FANCA:NM_001286167:exon36:c.G3586T:p.E1196X	large cell	unknown	NEC	no	HRD
11017	MEN1	MEN1:NM_000244:exon2:c.G328A:p.G110R,MEN1:NM_130799:exon2:c.G328A:p.G110R,MEN1:NM_130800:exon2:c.G328A:p.G110R,MEN1:NM_130801:exon2:c.G328A:p.G110R,MEN1:NM_130802:exon2:c.G328A:p.G110R,MEN1:NM_130803:exon2:c.G328A:p.G110R,MEN1:NM_130804:exon3:c.G328A:p.G110R	large cell	unknown	NEC	no	HRD
11017	PTEN	PTEN:NM_000314:exon7:c.G703T:p.E235X,PTEN:NM_001304718:exon7:c.G112T:p.E38X,PTEN:NM_001304717:exon8:c.G1222T:p.E408X	large cell	unknown	NEC	no	HRD
11018	ATM	del	small cell	pancreas	NEC	no	HRD
11019	FANCA	FANCA:NM_000135:exon14:c.G1312C:p.A438P,FANCA:NM_001286167:exon14:c.G1312C:p.A438P	small cell	pancreas	NEC	no	HRD
12003	ATM	del	large cell	other	NEC	no	HRD
12008	BRCA2	BRCA2:NM_000059:exon13:c.G7007T:p.R2336L	large cell	esophagus	NEC	no	HRD
12009	BRCA1	BRCA1:NM_007297:exon9:c.A1121T:p.E374V,BRCA1:NM_007294:exon10:c.A1262T:p.E421V,BRCA1:NM_007300:exon10:c.A1262T:p.E421V	large cell	rectum	NEC	yes	HRD
12009	FANCE	FANCE:NM_021922:exon2:c.T518C:p.L173P	large cell	rectum	NEC	yes	HRD
12011	ATM	del	large cell	colon right	NEC	no	HRD
12013	ATM	del	small cell	unknown	NEC	no	HRD
12013	ATRX	ATRX:NM_138270:exon28:c.G6302A:p.W2101X,ATRX:NM_000489:exon29:c.G6416A:p.W2139X	small cell	unknown	NEC	no	HRD
12018	ATM	del	large cell	gastric	NEC	no	HRD
12019	ATM	del	small cell	unknown	NEC	no	HRD
12023	ATM	ATM:NM_000051:exon37:c.G5574C:p.W1858C	small cell	unknown	NEC	no	HRD
12024	ATM	del	large cell	colon right	NEC	yes	HRD
12024	ATRX	ATRX:NM_138270:exon25:c.C5936T:p.S1979F,ATRX:NM_000489:exon26:c.C6050T:p.S2017F	large cell	colon right	NEC	yes	HRD
12024	EMSY	p.L565fs	large cell	colon right	NEC	yes	HRD
12024	ERCC4	ERCC4:NM_005236:exon11:c.G2608A:p.V870I	large cell	colon right	NEC	yes	HRD
12024	FANCA	p.P1042fs	large cell	colon right	NEC	yes	HRD
12024	FANCD2	FANCD2:NM_001018115:exon31:c.T3059C:p.L1020P,FANCD2:NM_033084:exon31:c.T3059C:p.L1020P	large cell	colon right	NEC	yes	HRD
12024	SETD2	p.T305fs	large cell	colon right	NEC	yes	HRD
12025	ATM	del	small cell	rectum	NEC	no	HRD
13002	ATM	del	small cell	rectum	NEC	no	HRD
13002	BRCA1	BRCA1:NM_007297:exon14:c.A4696G:p.S1566G,BRCA1:NM_007298:exon14:c.A1525G:p.S509G,BRCA1:NM_007294:exon15:c.A4837G:p.S1613G,BRCA1:NM_007299:exon15:c.A1525G:p.S509G,BRCA1:NM_007300:exon16:c.A4900G:p.S1634G	small cell	rectum	NEC	no	HRD
13002	BRCA1	BRCA1:NM_007297:exon9:c.A3407G:p.K1136R,BRCA1:NM_007294:exon10:c.A3548G:p.K1183R,BRCA1:NM_007300:exon10:c.A3548G:p.K1183R	small cell	rectum	NEC	no	HRD
13002	BRCA1	BRCA1:NM_007297:exon9:c.A2972G:p.E991G,BRCA1:NM_007294:exon10:c.A3113G:p.E1038G,BRCA1:NM_007300:exon10:c.A3113G:p.E1038G	small cell	rectum	NEC	no	HRD
13002	BRCA1	BRCA1:NM_007297:exon9:c.C2471T:p.P824L,BRCA1:NM_007294:exon10:c.C2612T:p.P871L,BRCA1:NM_007300:exon10:c.C2612T:p.P871L	small cell	rectum	NEC	no	HRD
13002	BRCA1	BRCA1:NM_007297:exon9:c.G1936A:p.D646N,BRCA1:NM_007294:exon10:c.G2077A:p.D693N,BRCA1:NM_007300:exon10:c.G2077A:p.D693N	small cell	rectum	NEC	no	HRD
13002	BRCA2	BRCA2:NM_000059:exon11:c.A2971G:p.N991D	small cell	rectum	NEC	no	HRD
13002	BRCA2	BRCA2:NM_000059:exon22:c.G8851A:p.A2951T	small cell	rectum	NEC	no	HRD
13002	FANCA	FANCA:NM_000135:exon26:c.G2426A:p.G809D,FANCA:NM_001286167:exon26:c.G2426A:p.G809D	small cell	rectum	NEC	no	HRD
13002	FANCA	FANCA:NM_000135:exon9:c.A796G:p.T266A,FANCA:NM_001018112:exon9:c.A796G:p.T266A,FANCA:NM_001286167:exon9:c.A796G:p.T266A	small cell	rectum	NEC	no	HRD
13003	BRCA2	BRCA2:NM_000059:exon21:c.T8715G:p.Y2905X	large cell	colon right	NEC	no	HRD
13004	ATM	del	large cell	colon left	NEC	no	HRD
13007	ATM	del	large cell	rectum	NEC	no	HRD
13009	ATR	ATR:NM_001184:exon32:c.T5495C:p.V1832A	large cell	colon right	NEC	yes	HRD
13009	ATR	ATR:NM_001184:exon14:c.G2879A:p.R960Q	large cell	colon right	NEC	yes	HRD
13009	ATR	ATR:NM_001184:exon4:c.C335T:p.A112V	large cell	colon right	NEC	yes	HRD
13009	ATR	p.I774fs	large cell	colon right	NEC	yes	HRD
13009	BLM	BLM:NM_000057:exon19:c.A3727G:p.T1243A,BLM:NM_001287248:exon19:c.A2602G:p.T868A,BLM:NM_001287246:exon20:c.A3727G:p.T1243A	large cell	colon right	NEC	yes	HRD
13009	BLM	p.S754fs	large cell	colon right	NEC	yes	HRD
13009	BRCA1	BRCA1:NM_007297:exon22:c.A5338G:p.M1780V,BRCA1:NM_007298:exon22:c.A2167G:p.M723V,BRCA1:NM_007299:exon22:c.A2093G:p.D698G,BRCA1:NM_007294:exon23:c.A5479G:p.M1827V,BRCA1:NM_007300:exon24:c.A5542G:p.M1848V	large cell	colon right	NEC	yes	HRD
13009	CDK12	CDK12:NM_015083:exon1:c.G707T:p.S236I,CDK12:NM_016507:exon1:c.G707T:p.S236I	large cell	colon right	NEC	yes	HRD
13009	EMSY	EMSY:NM_001300943:exon9:c.A1120G:p.T374A,EMSY:NM_020193:exon9:c.A1117G:p.T373A,EMSY:NM_001300942:exon10:c.A1162G:p.T388A,EMSY:NM_001300944:exon10:c.A1162G:p.T388A	large cell	colon right	NEC	yes	HRD
13009	ERCC4	ERCC4:NM_005236:exon4:c.A590G:p.H197R	large cell	colon right	NEC	yes	HRD
13009	FANCE	p.S180fs	large cell	colon right	NEC	yes	HRD
13009	SETD2	SETD2:NM_014159:exon13:c.G6100A:p.E2034K	large cell	colon right	NEC	yes	HRD
13009	SETD2	p.N1392fs	large cell	colon right	NEC	yes	HRD
14027	ATM	del	small cell	esophagus	NEC	no	HRD
14034	ATM	ATM:NM_000051:exon8:c.C1009T:p.R337C	large cell	unknown	NEC	no	HRD
14034	ATM	del	large cell	unknown	NEC	no	HRD
14034	ATRX	ATRX:NM_138270:exon33:c.G7027A:p.E2343K,ATRX:NM_000489:exon34:c.G7141A:p.E2381K	large cell	unknown	NEC	no	HRD
14035	ATM	ATM:NM_000051:exon28:c.C4127G:p.P1376R	large cell	pancreas	NEC	no	HRD
14044	ATM	ATM:NM_000051:exon42:c.A6197C:p.Q2066P	large cell	gastric	NEC	yes	HRD
14044	BRCA2	BRCA2:NM_000059:exon4:c.G353A:p.R118H	large cell	gastric	NEC	yes	HRD
14053	ATM	del	large cell	colon right	NEC	no	HRD
14053	BRCA2	BRCA2:NM_000059:exon20:c.C8507G:p.S2836C	large cell	colon right	NEC	no	HRD
14058	ATM	del	large cell	colon right	NEC	no	HRD
9094	KRAS	KRAS:NM_004985:exon2:c.G34T:p.G12C,KRAS:NM_033360:exon2:c.G34T:p.G12C	small cell	rectum	NEC	no	KRAS
9118	KRAS	KRAS:NM_004985:exon2:c.G34T:p.G12C,KRAS:NM_033360:exon2:c.G34T:p.G12C	large cell	colon right	NEC	no	KRAS
11003	KRAS	KRAS:NM_004985:exon2:c.G34T:p.G12C,KRAS:NM_033360:exon2:c.G34T:p.G12C	large cell	colon right	NEC	no	KRAS
13006	KRAS	KRAS:NM_004985:exon2:c.G34T:p.G12C,KRAS:NM_033360:exon2:c.G34T:p.G12C	large cell	colon right	NEC	no	KRAS
14034	KRAS	KRAS:NM_004985:exon2:c.G34T:p.G12C,KRAS:NM_033360:exon2:c.G34T:p.G12C	large cell	unknown	NEC	no	KRAS
1001	MTOR	MTOR:NM_004958:exon31:c.G4541A:p.R1514Q	small cell	rectum	NEC	no	MTOR
1006	NF1	NF1:NM_000267:exon37:c.C5242T:p.R1748X,NF1:NM_001042492:exon38:c.C5305T:p.R1769X	large cell	colon left	NEC	no	MTOR
1008	RICTOR	RICTOR:NM_001285440:exon37:c.T4068A:p.D1356E,RICTOR:NM_152756:exon37:c.T5037A:p.D1679E,RICTOR:NM_001285439:exon38:c.T5109A:p.D1703E	large cell	colon right	NEC	no	MTOR
1036	PIK3CA	p.109_109del	small cell	pancreas	NEC	no	MTOR
1038	PTEN	p.V317fs,p.V120fs,p.V490fs	large cell	esophagus	NEC	yes	MTOR
1038	RICTOR	RICTOR:NM_001285439:exon6:c.A397G:p.I133V,RICTOR:NM_152756:exon6:c.A397G:p.I133V	large cell	esophagus	NEC	yes	MTOR
1038	TSC2	p.P1183fs,p.P1227fs	large cell	esophagus	NEC	yes	MTOR
1060	RICTOR	RICTOR:NM_001285439:exon22:c.G2073C:p.L691F,RICTOR:NM_001285440:exon22:c.G1218C:p.L406F,RICTOR:NM_152756:exon22:c.G2073C:p.L691F	large cell	pancreas	NEC	no	MTOR
5017	RICTOR	RICTOR:NM_001285439:exon30:c.C3121T:p.P1041S,RICTOR:NM_001285440:exon30:c.C2266T:p.P756S,RICTOR:NM_152756:exon30:c.C3121T:p.P1041S	large cell	colon right	NEC	yes	MTOR
5034	NF1	p.S82fs	small cell	gastric	NEC	no	MTOR
9036	PIK3CG	PIK3CG:NM_001282426:exon2:c.G77A:p.R26H,PIK3CG:NM_001282427:exon2:c.G77A:p.R26H,PIK3CG:NM_002649:exon2:c.G77A:p.R26H	large cell	unknown	NEC	no	MTOR
9066	NF1	NF1:NM_000267:exon21:c.A2491C:p.T831P,NF1:NM_001042492:exon21:c.A2491C:p.T831P	small cell	rectum	NEC	no	MTOR
9076	PIK3CG	PIK3CG:NM_001282426:exon2:c.G667A:p.V223I,PIK3CG:NM_001282427:exon2:c.G667A:p.V223I,PIK3CG:NM_002649:exon2:c.G667A:p.V223I	small cell	pancreas	NEC	no	MTOR
9104	NF1	NF1:NM_000267:exon50:c.C7499T:p.S2500F,NF1:NM_001042492:exon51:c.C7562T:p.S2521F	small cell	rectum	NEC	no	MTOR
9113	TSC2	TSC2:NM_001077183:exon35:c.C4537T:p.R1513W,TSC2:NM_001114382:exon36:c.C4669T:p.R1557W,TSC2:NM_000548:exon37:c.C4738T:p.R1580W	large cell	gastric	NEC	no	MTOR
9117	NF1	NF1:NM_000267:exon49:c.G7381T:p.D2461Y,NF1:NM_001042492:exon50:c.G7444T:p.D2482Y	small cell	esophagus	NEC	no	MTOR
10012	PTEN	PTEN:NM_000314:exon2:c.A80G:p.Y27C,PTEN:NM_001304717:exon3:c.A599G:p.Y200C	large cell	unknown	NEC	no	MTOR
10021	PIK3CG	PIK3CG:NM_001282426:exon2:c.G753T:p.K251N,PIK3CG:NM_001282427:exon2:c.G753T:p.K251N,PIK3CG:NM_002649:exon2:c.G753T:p.K251N	large cell	unknown	NEC	no	MTOR
10023	PIK3CG	PIK3CG:NM_001282426:exon2:c.G727A:p.A243T,PIK3CG:NM_001282427:exon2:c.G727A:p.A243T,PIK3CG:NM_002649:exon2:c.G727A:p.A243T	small cell	esophagus	NEC	yes	MTOR
10023	PIK3CG	PIK3CG:NM_001282426:exon7:c.C2596T:p.P866S,PIK3CG:NM_001282427:exon7:c.C2596T:p.P866S,PIK3CG:NM_002649:exon7:c.C2596T:p.P866S	small cell	esophagus	NEC	yes	MTOR
10023	RICTOR	p.Q958fs	small cell	esophagus	NEC	yes	MTOR
10023	TSC2	TSC2:NM_001077183:exon28:c.C3191T:p.A1064V,TSC2:NM_000548:exon29:c.C3323T:p.A1108V,TSC2:NM_001114382:exon29:c.C3323T:p.A1108V	small cell	esophagus	NEC	yes	MTOR
11004	PIK3CA	PIK3CA:NM_006218:exon2:c.G317A:p.G106D	large cell	colon right	NEC	no	MTOR
11017	PTEN	PTEN:NM_000314:exon7:c.G703T:p.E235X,PTEN:NM_001304718:exon7:c.G112T:p.E38X,PTEN:NM_001304717:exon8:c.G1222T:p.E408X	large cell	unknown	NEC	no	MTOR
11025	NF1	NF1:NM_000267:exon34:c.C4631A:p.T1544N,NF1:NM_001042492:exon35:c.C4694A:p.T1565N	large cell	rectum	NEC	no	MTOR
12009	NF1	NF1:NM_000267:exon13:c.T1496C:p.L499P,NF1:NM_001042492:exon13:c.T1496C:p.L499P,NF1:NM_001128147:exon13:c.T1496C:p.L499P	large cell	rectum	NEC	yes	MTOR
12009	NF1	p.L1975fs	large cell	rectum	NEC	yes	MTOR
12009	PIK3CA	PIK3CA:NM_006218:exon2:c.T268C:p.C90R	large cell	rectum	NEC	yes	MTOR
12009	PIK3CA	PIK3CA:NM_006218:exon2:c.A331G:p.K111E	large cell	rectum	NEC	yes	MTOR
12024	TSC1	TSC1:NM_001162427:exon13:c.T1260A:p.D420E,TSC1:NM_000368:exon14:c.T1413A:p.D471E,TSC1:NM_001162426:exon14:c.T1410A:p.D470E	large cell	colon right	NEC	yes	MTOR
12024	TSC1	p.P311fs	large cell	colon right	NEC	yes	MTOR
13002	NF1	NF1:NM_000267:exon5:c.T528A:p.D176E,NF1:NM_001042492:exon5:c.T528A:p.D176E,NF1:NM_001128147:exon5:c.T528A:p.D176E	small cell	rectum	NEC	no	MTOR
13002	TSC2	p.1441_1442del	small cell	rectum	NEC	no	MTOR
13004	PIK3CG	PIK3CG:NM_001282426:exon10:c.G2943T:p.E981D,PIK3CG:NM_001282427:exon10:c.G2943T:p.E981D,PIK3CG:NM_002649:exon10:c.G2943T:p.E981D	large cell	colon left	NEC	no	MTOR
13006	PIK3CA	PIK3CA:NM_006218:exon2:c.G211A:p.V71I	large cell	colon right	NEC	no	MTOR
13009	MTOR	MTOR:NM_004958:exon13:c.C2149T:p.R717X	large cell	colon right	NEC	yes	MTOR
13009	NF1	NF1:NM_000267:exon12:c.G1387A:p.A463T,NF1:NM_001042492:exon12:c.G1387A:p.A463T,NF1:NM_001128147:exon12:c.G1387A:p.A463T	large cell	colon right	NEC	yes	MTOR
13009	TSC2	TSC2:NM_001077183:exon32:c.G4018A:p.V1340M,TSC2:NM_001114382:exon33:c.G4150A:p.V1384M,TSC2:NM_000548:exon34:c.G4219A:p.V1407M	large cell	colon right	NEC	yes	MTOR
13009	TSC2	TSC2:NM_001077183:exon40:c.C5176T:p.R1726W,TSC2:NM_001114382:exon41:c.C5308T:p.R1770W,TSC2:NM_000548:exon42:c.C5377T:p.R1793W	large cell	colon right	NEC	yes	MTOR
14034	TSC2	TSC2:NM_000548:exon21:c.G2314T:p.A772S,TSC2:NM_001077183:exon21:c.G2314T:p.A772S,TSC2:NM_001114382:exon21:c.G2314T:p.A772S	large cell	unknown	NEC	no	MTOR
14044	RICTOR	RICTOR:NM_001285440:exon32:c.T3452C:p.I1151T,RICTOR:NM_152756:exon32:c.T4307C:p.I1436T,RICTOR:NM_001285439:exon33:c.T4379C:p.I1460T	large cell	gastric	NEC	yes	MTOR
14053	NF1	NF1:NM_000267:exon38:c.A5609G:p.Q1870R,NF1:NM_001042492:exon39:c.A5672G:p.Q1891R	large cell	colon right	NEC	no	MTOR
1025	PIK3CA	PIK3CA:NM_006218:exon10:c.G1633A:p.E545K	large cell	colon left	NEC	no	PIK3CA
11010	PIK3CA	PIK3CA:NM_006218:exon10:c.G1633A:p.E545K	large cell	gastric	NEC	no	PIK3CA
12023	PIK3CA	PIK3CA:NM_006218:exon10:c.G1633A:p.E545K	small cell	unknown	NEC	no	PIK3CA

## Sheet: Targetable in NETG3
Tumor_Sample_Barcode	Genes	Protein_change	NEN_Group	Primary_tumor_site	MSI	Targetable_Mutations_Category
12021	PTEN	PTEN:NM_000314:exon5:c.C388T:p.R130X,PTEN:NM_001304717:exon6:c.C907T:p.R303X	NETG3	pancreas	no	Akt
12022	PTEN	p.D252fs	NETG3	unknown	no	Akt
9097	CHEK2	CHEK2:NM_145862:exon11:c.C1258T:p.P420S,CHEK2:NM_007194:exon12:c.C1345T:p.P449S,CHEK2:NM_001005735:exon13:c.C1474T:p.P492S,CHEK2:NM_001257387:exon13:c.C682T:p.P228S	NETG3	pancreas	no	DNArepair(nonHRD)
9097	MLH1	MLH1:NM_000249:exon1:c.C92T:p.A31V,MLH1:NM_001258271:exon1:c.C92T:p.A31V	NETG3	pancreas	no	DNArepair(nonHRD)
9097	MSH6	p.L147fs	NETG3	pancreas	no	DNArepair(nonHRD)
12021	BAP1	BAP1:NM_004656:exon17:c.G2183A:p.R728H	NETG3	pancreas	no	DNArepair(nonHRD)
12021	MSH2	p.722_722del	NETG3	pancreas	no	DNArepair(nonHRD)
14011	ERCC5	p.G270fs	NETG3	colon right	yes	DNArepair(nonHRD)
10015	ESR1	ESR1:NM_000125:exon8:c.A1610C:p.Y537S,ESR1:NM_001122740:exon9:c.A1610C:p.Y537S,ESR1:NM_001122741:exon9:c.A1610C:p.Y537S,ESR1:NM_001291230:exon9:c.A1616C:p.Y539S,ESR1:NM_001291241:exon9:c.A1607C:p.Y536S,ESR1:NM_001122742:exon10:c.A1610C:p.Y537S	NETG3	unknown	no	Endocrine
14011	FGFR1	FGFR1:NM_001174066:exon13:c.G1598A:p.R533Q,FGFR1:NM_023105:exon13:c.G1598A:p.R533Q,FGFR1:NM_023106:exon13:c.G1592A:p.R531Q,FGFR1:NM_001174063:exon14:c.G1859A:p.R620Q,FGFR1:NM_001174065:exon14:c.G1859A:p.R620Q,FGFR1:NM_015850:exon14:c.G1859A:p.R620Q,FGFR1:NM_023110:exon14:c.G1865A:p.R622Q,FGFR1:NM_001174064:exon15:c.G1835A:p.R612Q,FGFR1:NM_001174067:exon15:c.G1958A:p.R653Q	NETG3	colon right	yes	FGFR
1004	ATR	p.I774fs	NETG3	pancreas	no	HRD
1047	ATM	del	NETG3	pancreas	no	HRD
5024	ATM	del	NETG3	unknown	no	HRD
5028	ATM	del	NETG3	gastric	no	HRD
5035	ATM	del	NETG3	pancreas	no	HRD
5035	ATRX	ATRX:NM_138270:exon19:c.A5042G:p.D1681G,ATRX:NM_000489:exon20:c.A5156G:p.D1719G	NETG3	pancreas	no	HRD
5035	MEN1	p.94_94del	NETG3	pancreas	no	HRD
8073	ATM	del	NETG3	pancreas	no	HRD
8077	ATRX	ATRX:NM_138270:exon10:c.A3780T:p.E1260D,ATRX:NM_000489:exon11:c.A3894T:p.E1298D	NETG3	small bowel	no	HRD
8084	ATM	del	NETG3	small bowel	no	HRD
8094	ATM	del	NETG3	colon right	no	HRD
9001	MEN1	p.120_120del	NETG3	pancreas	no	HRD
9072	ATM	del	NETG3	esophagus	no	HRD
9097	ATM	ATM:NM_000051:exon7:c.C731T:p.A244V	NETG3	pancreas	no	HRD
9097	ATRX	ATRX:NM_138270:exon11:c.G3989A:p.G1330D,ATRX:NM_000489:exon12:c.G4103A:p.G1368D	NETG3	pancreas	no	HRD
9097	BRCA1	BRCA1:NM_007297:exon14:c.G4663A:p.V1555I,BRCA1:NM_007298:exon14:c.G1492A:p.V498I,BRCA1:NM_007294:exon15:c.G4804A:p.V1602I,BRCA1:NM_007299:exon15:c.G1492A:p.V498I,BRCA1:NM_007300:exon16:c.G4867A:p.V1623I	NETG3	pancreas	no	HRD
9097	BRIP1	BRIP1:NM_032043:exon7:c.C659T:p.S220F	NETG3	pancreas	no	HRD
9097	FANCD2	FANCD2:NM_001018115:exon34:c.G3380A:p.S1127N,FANCD2:NM_033084:exon34:c.G3380A:p.S1127N	NETG3	pancreas	no	HRD
9097	SETD2	SETD2:NM_014159:exon4:c.C4507T:p.P1503S	NETG3	pancreas	no	HRD
10015	ATM	del	NETG3	unknown	no	HRD
11027	SETD2	SETD2:NM_014159:exon3:c.G4432T:p.E1478X	NETG3	colon left	no	HRD
12021	ATRX	ATRX:NM_138270:exon8:c.C1858T:p.R620C,ATRX:NM_000489:exon9:c.C1972T:p.R658C	NETG3	pancreas	no	HRD
12021	FANCA	FANCA:NM_000135:exon14:c.C1331T:p.A444V,FANCA:NM_001286167:exon14:c.C1331T:p.A444V	NETG3	pancreas	no	HRD
12021	MEN1	MEN1:NM_000244:exon3:c.C667T:p.R223W,MEN1:NM_130799:exon3:c.C652T:p.R218W,MEN1:NM_130800:exon3:c.C667T:p.R223W,MEN1:NM_130801:exon3:c.C667T:p.R223W,MEN1:NM_130802:exon3:c.C667T:p.R223W,MEN1:NM_130803:exon3:c.C667T:p.R223W,MEN1:NM_130804:exon4:c.C667T:p.R223W	NETG3	pancreas	no	HRD
12021	PTEN	PTEN:NM_000314:exon5:c.C388T:p.R130X,PTEN:NM_001304717:exon6:c.C907T:p.R303X	NETG3	pancreas	no	HRD
12022	MEN1	MEN1:NM_000244:exon7:c.C938G:p.S313X,MEN1:NM_130799:exon7:c.C923G:p.S308X,MEN1:NM_130800:exon7:c.C938G:p.S313X,MEN1:NM_130801:exon7:c.C938G:p.S313X,MEN1:NM_130802:exon7:c.C938G:p.S313X,MEN1:NM_130803:exon7:c.C938G:p.S313X,MEN1:NM_130804:exon8:c.C938G:p.S313X	NETG3	unknown	no	HRD
12022	PTEN	p.D252fs	NETG3	unknown	no	HRD
12022	SETD2	SETD2:NM_014159:exon8:c.C4999T:p.Q1667X	NETG3	unknown	no	HRD
14011	ATM	p.A2301fs	NETG3	colon right	yes	HRD
14011	ATM	del	NETG3	colon right	yes	HRD
14011	ATR	ATR:NM_001184:exon10:c.A2216T:p.D739V	NETG3	colon right	yes	HRD
14011	ATRX	ATRX:NM_138270:exon8:c.G556A:p.A186T,ATRX:NM_000489:exon9:c.G670A:p.A224T	NETG3	colon right	yes	HRD
14011	FANCA	FANCA:NM_000135:exon24:c.G2194T:p.A732S,FANCA:NM_001286167:exon24:c.G2194T:p.A732S	NETG3	colon right	yes	HRD
14011	FANCD2	FANCD2:NM_001018115:exon38:c.G3818A:p.R1273Q,FANCD2:NM_033084:exon38:c.G3818A:p.R1273Q	NETG3	colon right	yes	HRD
14011	MEN1	p.P493fs	NETG3	colon right	yes	HRD
14022	ATM	del	NETG3	rectum	no	HRD
14023	ATM	del	NETG3	unknown	no	HRD
14028	MEN1	p.P69fs	NETG3	pancreas	no	HRD
14048	ATM	del	NETG3	small bowel	no	HRD
14048	SETD2	SETD2:NM_014159:exon3:c.C773T:p.T258I	NETG3	small bowel	no	HRD
14048	SETD2	p.T258fs	NETG3	small bowel	no	HRD
9001	TSC2	TSC2:NM_001077183:exon39:c.C5032T:p.R1678C,TSC2:NM_001114382:exon40:c.C5164T:p.R1722C,TSC2:NM_000548:exon41:c.C5233T:p.R1745C	NETG3	pancreas	no	MTOR
9097	TSC2	TSC2:NM_001077183:exon37:c.C4792A:p.Q1598K,TSC2:NM_001114382:exon38:c.C4924A:p.Q1642K,TSC2:NM_000548:exon39:c.C4993A:p.Q1665K	NETG3	pancreas	no	MTOR
12021	MTOR	MTOR:NM_004958:exon2:c.G61A:p.V21I	NETG3	pancreas	no	MTOR
12021	NF1	NF1:NM_000267:exon55:c.G8075A:p.R2692Q,NF1:NM_001042492:exon56:c.G8138A:p.R2713Q	NETG3	pancreas	no	MTOR
12021	PTEN	PTEN:NM_000314:exon5:c.C388T:p.R130X,PTEN:NM_001304717:exon6:c.C907T:p.R303X	NETG3	pancreas	no	MTOR
12022	PTEN	p.D252fs	NETG3	unknown	no	MTOR
14011	MTOR	MTOR:NM_004958:exon7:c.G1079A:p.R360Q	NETG3	colon right	yes	MTOR
12022	PIK3CA	PIK3CA:NM_006218:exon10:c.G1633A:p.E545K	NETG3	unknown	no	PIK3CA

## Sheet: Summary
NEC									NETG3
	Mut_type	n	Total_n	%						Mut_type	n	Total_n	%
	Akt	3	152	1.97368						Akt	2	29	6.89655
	BRAF_V600E	25	152	16.4474						BRAF_V600E	0	29	0
	DNArepair(nonHRD)	17	152	11.1842						DNArepair(nonHRD)	3	29	10.3448
	Endocrine	8	152	5.26316						Endocrine	1	29	3.44828
	FGFR	6	152	3.94737						FGFR	1	29	3.44828
	HER	9	152	5.92105						HER	0	29	0
	HRD	68	152	44.7368						HRD	21	29	72.4138
	KRAS	5	152	3.28947						KRAS	0	29	0
	MTOR	29	152	19.0789						MTOR	5	29	17.2414
	MSI	8	152	5.26316						MSI	1	29	3.44828
	PIK3CA	3	152	1.97368						PIK3CA	1	29	3.44828
	Total	101	152	66.4474						Total	21	29	72.4138
NEC_colon+rectum
	Mut_type	n	Total_n	%
	Akt	0	81	0
	BRAF_V600E	24	81	29.6296
	DNArepair(nonHRD)	8	81	9.87654
	Endocrine	3	81	3.7037
	FGFR	4	81	4.93827
	HER	5	81	6.17284
	HRD	34	81	41.9753
	KRAS	4	81	4.93827
	MTOR	15	81	18.5185
	MSI	5	81	6.17284
	PIK3CA	1	81	1.23457
	Total	55	81	67.9012
NEC_colon
	Mut_type	n	Total_n	%
	Akt	0	45	0
	BRAF_V600E	22	45	48.8889
	DNArepair(nonHRD)	5	45	11.1111
	Endocrine	3	45	6.66667
	FGFR	4	45	8.88889
	HER	4	45	8.88889
	HRD	21	45	46.6667
	KRAS	3	45	6.66667
	MTOR	9	45	20
	MSI	4	45	8.88889
	PIK3CA	1	45	2.22222
	Total	35	45	77.7778
NEC_rectum
	Mut_type	n	Total_n	%
	Akt	0	36	0
	BRAF_V600E	2	36	5.55556
	DNArepair(nonHRD)	3	36	8.33333
	Endocrine	0	36	0
	FGFR	0	36	0
	HER	1	36	2.77778
	HRD	13	36	36.1111
	KRAS	1	36	2.77778
	MTOR	6	36	16.6667
	MSI	1	36	2.77778
	PIK3CA	0	36	0
	Total	20	36	55.5556
NEC_Oesophageal
	Mut_type	n	Total_n	%
	Akt	1	18	5.55556
	BRAF_V600E	0	18	0
	DNArepair(nonHRD)	5	18	27.7778
	Endocrine	0	18	0
	FGFR	1	18	5.55556
	HER	2	18	11.1111
	HRD	12	18	66.6667
	KRAS	0	18	0
	MTOR	3	18	16.6667
	MSI	2	18	11.1111
	PIK3CA	0	18	0
	Total	14	18	77.7778
NEC_Gastric
	Mut_type	n	Total_n	%
	Akt	0	16	0
	BRAF_V600E	0	16	0
	DNArepair(nonHRD)	1	16	6.25
	Endocrine	2	16	12.5
	FGFR	1	16	6.25
	HER	1	16	6.25
	HRD	3	16	18.75
	KRAS	0	16	0
	MTOR	3	16	18.75
	MSI	1	16	6.25
	PIK3CA	1	16	6.25
	Total	7	16	43.75
NEC_pancreas
	Mut_type	n	Total_n	%
	Akt	0	13	0
	BRAF_V600E	1	13	7.69231
	DNArepair(nonHRD)	0	13	0
	Endocrine	1	13	7.69231
	FGFR	0	13	0
	HER	1	13	7.69231
	HRD	6	13	46.1538
	KRAS	0	13	0
	MTOR	3	13	23.0769
	MSI	0	13	0
	PIK3CA	0	13	0
	Total	8	13	61.5385
