# Supplementary material for: The molecular characteristics of high-grade gastroenteropancreatic neuroendocrine neoplasms
Source: Endocr Relat Cancer. 2021 Oct 14;29(1):1–14. doi: 10.1530/ERC-21-0152 (PMC8630776; doi:10.1530/ERC-21-0152)
Supplement: Supplementary Table S5 [file supplementary_table_5.xlsx]

## Sheet: TMB_individual values
NEC(1)_NET-G3(2)	Tumor_Sample_Barcode	Mutations	CNVs	Alterations	TMB/MB	TMB_CNV/MB	NEN.Group	Cell_type	Gender	Primary_tumor_site	Overall_Survival_Status	Months	Smoking.habit	MSI
1	5043	0	0	0	0	0	NEC	large cell	male	rectum	0	95	unknown	no
1	5052	0	0	0	0	0	NEC	large cell	female	rectum	1	3	smoker	no
1	8065	0	0	0	0	0	NEC	large cell	male	rectum	1	6	non-smoker	no
1	9093	0	0	0	0	0	NEC	small cell	male	colon left	1	4	non-smoker	no
1	10018	0	0	0	0	0	NEC	large cell	male	gastric	1	3	unknown	no
1	8031	1	0	1	0.662691	0.662691	NEC	small cell	male	rectum	1	6	non-smoker	no
1	8034	0	1	1	0	0.662691	NEC	small cell	male	rectum	1	0	non-smoker	no
1	9003	1	0	1	0.662691	0.662691	NEC	large cell	male	unknown	1	3	unknown	no
1	9037	0	1	1	0	0.662691	NEC	small cell	female	unknown	1	14	smoker	no
1	9054	1	0	1	0.662691	0.662691	NEC	large cell	male	rectum	1	26	ex-smoker	no
1	9104	1	0	1	0.662691	0.662691	NEC	small cell	female	rectum	1	7	smoker	no
1	12007	0	1	1	0	0.662691	NEC	small cell	male	colon right	1	4	non-smoker	no
1	5013	1	1	2	0.662691	1.32538	NEC	large cell	female	pancreas	0	124	non-smoker	no
1	9052	1	1	2	0.662691	1.32538	NEC	small cell	female	rectum	1	25	smoker	no
1	10006	1	1	2	0.662691	1.32538	NEC	small cell	female	rectum	1	32	smoker	no
1	10024	1	1	2	0.662691	1.32538	NEC	small cell	male	unknown	1	7		no
1	12003	0	2	2	0	1.32538	NEC	large cell	female	other	1	18	ex-smoker	no
1	12025	0	2	2	0	1.32538	NEC	small cell	female	rectum	0	33	non-smoker	no
1	1032	2	1	3	1.32538	1.98807	NEC	large cell	female	colon right	1	8	smoker	no
1	9018	3	0	3	1.98807	1.98807	NEC	small cell	male	pancreas	1	15	smoker	no
1	9070	2	1	3	1.32538	1.98807	NEC	large cell	female	colon left	1	16	smoker	no
1	10005	3	0	3	1.98807	1.98807	NEC	small cell	male	pancreas	0	65	non-smoker	no
1	10010	1	2	3	0.662691	1.98807	NEC	small cell	male	rectum	1	0		no
1	12026	2	1	3	1.32538	1.98807	NEC	small cell	male	gastric	1	2	ex-smoker	no
1	1031	3	1	4	1.98807	2.65076	NEC	small cell	female	gastric	1	2	unknown	no
1	1041	3	1	4	1.98807	2.65076	NEC	small cell	male	esophagus	1	6	smoker	no
1	1062	3	1	4	1.98807	2.65076	NEC	small cell	male	pancreas	1	11	ex-smoker	no
1	5036	0	4	4	0	2.65076	NEC	small cell	male	unknown	1	12	ex-smoker	no
1	5051	3	1	4	1.98807	2.65076	NEC	small cell	female	unknown	1	9	ex-smoker	no
1	9020	2	2	4	1.32538	2.65076	NEC	small cell	male	gastric	1	16	non-smoker	no
1	9071	3	1	4	1.98807	2.65076	NEC	small cell	female	other	1	24	ex-smoker	no
1	10022	1	3	4	0.662691	2.65076	NEC	small cell	male	rectum	1	4	non-smoker	no
1	11011	1	3	4	0.662691	2.65076	NEC	small cell	male	unknown	1	6	ex-smoker	no
1	12016	2	2	4	1.32538	2.65076	NEC	large cell	female	esophagus	1	9	unknown	no
1	12020	3	1	4	1.98807	2.65076	NEC	large cell	female	colon right	1	2	smoker	no
1	12027	3	1	4	1.98807	2.65076	NEC	large cell	male	colon right	0	30	non-smoker	no
1	1026	2	3	5	1.32538	3.31345	NEC	small cell	male	esophagus	1	10	ex-smoker	no
1	1027	4	1	5	2.65076	3.31345	NEC	large cell	male	colon left	1	0	smoker	no
1	9032	1	4	5	0.662691	3.31345	NEC	small cell	female	unknown	1	8	non-smoker	no
1	9041	2	3	5	1.32538	3.31345	NEC	small cell	female	rectum	1	2	non-smoker	no
1	9109	3	2	5	1.98807	3.31345	NEC	large cell	female	pancreas	1	13	non-smoker	no
1	10004	2	3	5	1.32538	3.31345	NEC	large cell	female	rectum	1	2	non-smoker	no
1	13005	4	1	5	2.65076	3.31345	NEC	small cell	male	gastric	1	12	smoker	no
1	14058	0	5	5	0	3.31345	NEC	large cell	female	colon right	1	11	ex-smoker	no
1	1057	3	3	6	1.98807	3.97614	NEC	large cell	male	rectum	1	26	ex-smoker	no
1	5006	4	2	6	2.65076	3.97614	NEC	small cell	male	rectum	1	20	non-smoker	no
1	5009	5	1	6	3.31345	3.97614	NEC	large cell	male	rectum	1	4	non-smoker	no
1	5018	5	1	6	3.31345	3.97614	NEC	small cell	female	colon right	1	6	unknown	no
1	5021	2	4	6	1.32538	3.97614	NEC	small cell	male	gallbladder/duct	1	9	non-smoker	no
1	8023	3	3	6	1.98807	3.97614	NEC	small cell	male	pancreas	1	5	non-smoker	no
1	8036	4	2	6	2.65076	3.97614	NEC	small cell	male	esophagus	1	45	smoker	no
1	9063	4	2	6	2.65076	3.97614	NEC	large cell	female	colon right	0	46	non-smoker	no
1	9083	4	2	6	2.65076	3.97614	NEC	large cell	female	gastric	1	7	non-smoker	no
1	9113	3	3	6	1.98807	3.97614	NEC	large cell	female	gastric	1	4	ex-smoker	no
1	11018	3	3	6	1.98807	3.97614	NEC	small cell	male	pancreas	1	3	smoker	no
1	12008	4	2	6	2.65076	3.97614	NEC	large cell	male	esophagus	1	26	ex-smoker	no
1	12018	2	4	6	1.32538	3.97614	NEC	large cell	male	gastric	1	5	smoker	no
1	13007	2	4	6	1.32538	3.97614	NEC	large cell	male	rectum	1	11	ex-smoker	no
1	14035	2	4	6	1.32538	3.97614	NEC	large cell	male	pancreas	1	39	ex-smoker	no
1	1025	6	1	7	3.97614	4.63883	NEC	large cell	female	colon left	1	21	non-smoker	no
1	1048	6	1	7	3.97614	4.63883	NEC	large cell	male	colon right	1	6	unknown	no
1	1064	4	3	7	2.65076	4.63883	NEC	small cell	male	rectum	0	32	ex-smoker	no
1	5050	3	4	7	1.98807	4.63883	NEC	large cell	male	colon right	1	2	non-smoker	no
1	8039	4	3	7	2.65076	4.63883	NEC	large cell	female	colon right	0	53	non-smoker	no
1	8069	5	2	7	3.31345	4.63883	NEC	small cell	male	rectum	1	8	smoker	no
1	9058	4	3	7	2.65076	4.63883	NEC	large cell	male	esophagus	1	12	non-smoker	no
1	9075	4	3	7	2.65076	4.63883	NEC	large cell	male	colon left	1	3	non-smoker	no
1	9099	5	2	7	3.31345	4.63883	NEC	small cell	male	rectum	0	34	non-smoker	no
1	9108	2	5	7	1.32538	4.63883	NEC	large cell	female	gallbladder/duct	1	26	non-smoker	no
1	10012	7	0	7	4.63883	4.63883	NEC	large cell	male	unknown	1	45	non-smoker	no
1	10014	5	2	7	3.31345	4.63883	NEC	small cell	female	colon right	1	14	non-smoker	no
1	11005	5	2	7	3.31345	4.63883	NEC	small cell	female	colon right	1	8	smoker	no
1	11008	6	1	7	3.97614	4.63883	NEC	large cell	male	gastric	1	28	ex-smoker	no
1	11014	4	3	7	2.65076	4.63883	NEC	large cell	male	gastric	1	8	non-smoker	no
1	13003	5	2	7	3.31345	4.63883	NEC	large cell	male	colon right	1	12	ex-smoker	no
1	14045	6	1	7	3.97614	4.63883	NEC	large cell	male	gastric	1	20	ex-smoker	no
1	1030	6	2	8	3.97614	5.30152	NEC	small cell	female	gallbladder/duct	0	53	smoker	no
1	1058	6	2	8	3.97614	5.30152	NEC	large cell	female	colon right	1	25	ex-smoker	no
1	5015	4	4	8	2.65076	5.30152	NEC	large cell	female	colon left	0	66	non-smoker	no
1	5022	4	4	8	2.65076	5.30152	NEC	small cell	male	esophagus	1	5	non-smoker	no
1	8028	4	4	8	2.65076	5.30152	NEC	large cell	male	esophagus	1	9	ex-smoker	no
1	9008	5	3	8	3.31345	5.30152	NEC	small cell	male	rectum	1	53	smoker	no
1	9010	4	4	8	2.65076	5.30152	NEC	large cell	male	colon right	0	72	ex-smoker	no
1	9039	8	0	8	5.30152	5.30152	NEC	large cell	male	colon left	1	1	non-smoker	no
1	9047	5	3	8	3.31345	5.30152	NEC	small cell	male	rectum	1	13	ex-smoker	no
1	9067	7	1	8	4.63883	5.30152	NEC	small cell	male	esophagus	1	3	smoker	no
1	9112	5	3	8	3.31345	5.30152	NEC	small cell	male	esophagus	1	1	non-smoker	no
1	12013	3	5	8	1.98807	5.30152	NEC	small cell	female	unknown	1	10	ex-smoker	no
1	14027	5	3	8	3.31345	5.30152	NEC	small cell	male	esophagus	1	10	smoker	no
1	1043	7	2	9	4.63883	5.96421	NEC	large cell	male	esophagus	1	11	ex-smoker	no
1	5003	8	1	9	5.30152	5.96421	NEC	large cell	male	colon right	1	20	non-smoker	no
1	8097	4	5	9	2.65076	5.96421	NEC	large cell	male	esophagus	0	29	smoker	no
1	9007	4	5	9	2.65076	5.96421	NEC	small cell	male	esophagus	1	10	ex-smoker	no
1	9014	7	2	9	4.63883	5.96421	NEC	large cell	male	esophagus	1	18	non-smoker	no
1	9036	8	1	9	5.30152	5.96421	NEC	large cell	male	unknown	1	2	ex-smoker	no
1	10017	7	2	9	4.63883	5.96421	NEC	large cell	male	colon right	1	7	non-smoker	no
1	10020	5	4	9	3.31345	5.96421	NEC	large cell	male	pancreas	0	36	ex-smoker	no
1	11002	8	1	9	5.30152	5.96421	NEC	small cell	female	rectum	1	10	non-smoker	no
1	11022	5	4	9	3.31345	5.96421	NEC	large cell	male	gastric	1	2	smoker	no
1	12011	6	3	9	3.97614	5.96421	NEC	large cell	male	colon right	1	14	ex-smoker	no
1	12019	5	4	9	3.31345	5.96421	NEC	small cell	male	unknown	1	4	ex-smoker	no
1	13006	7	2	9	4.63883	5.96421	NEC	large cell	female	colon right	1	4	non-smoker	no
1	14041	7	2	9	4.63883	5.96421	NEC	large cell	male	unknown	1	7	ex-smoker	no
1	1008	7	3	10	4.63883	6.62691	NEC	large cell	male	colon right	1	10	non-smoker	no
1	1023	8	2	10	5.30152	6.62691	NEC	large cell	male	rectum	1	21	non-smoker	no
1	5034	8	2	10	5.30152	6.62691	NEC	small cell	male	gastric	1	12	smoker	no
1	5054	6	4	10	3.97614	6.62691	NEC	large cell	male	colon right	1	77	unknown	no
1	9094	8	2	10	5.30152	6.62691	NEC	small cell	male	rectum	1	10	non-smoker	no
1	10002	6	4	10	3.97614	6.62691	NEC	large cell	male	colon right	1	6	non-smoker	no
1	10008	9	1	10	5.96421	6.62691	NEC	large cell	male	rectum	1	11	non-smoker	no
1	10021	7	3	10	4.63883	6.62691	NEC	large cell	female	unknown	1	5	smoker	no
1	11004	8	2	10	5.30152	6.62691	NEC	large cell	female	colon right	1	15	ex-smoker	no
1	11021	8	2	10	5.30152	6.62691	NEC	small cell	female	colon right	1	4	non-smoker	no
1	11025	8	2	10	5.30152	6.62691	NEC	large cell	male	rectum	1	2	non-smoker	no
1	13004	5	5	10	3.31345	6.62691	NEC	large cell	male	colon left	1	18	smoker	no
1	8014	9	2	11	5.96421	7.2896	NEC	small cell	male	unknown	1	4	ex-smoker	no
1	9118	8	3	11	5.30152	7.2896	NEC	large cell	female	colon right	1	10	unknown	no
1	10007	8	3	11	5.30152	7.2896	NEC	large cell	male	rectum	0	71	ex-smoker	no
1	10009	9	2	11	5.96421	7.2896	NEC	small cell	female	colon right	1	6	smoker	no
1	11003	7	4	11	4.63883	7.2896	NEC	large cell	female	colon right	0	78	non-smoker	no
1	14005	8	3	11	5.30152	7.2896	NEC	large cell	male	colon right	1	15	ex-smoker	no
1	1014	8	4	12	5.30152	7.95229	NEC	large cell	male	rectum	1	3	unknown	no
1	1054	8	4	12	5.30152	7.95229	NEC	large cell	male	colon right	1	23	ex-smoker	no
1	1065	12	0	12	7.95229	7.95229	NEC	small cell	male	rectum	1	1	smoker	no
1	14007	9	3	12	5.96421	7.95229	NEC	large cell	female	unknown	1	22	non-smoker	no
1	1006	10	3	13	6.62691	8.61498	NEC	large cell	female	colon left	0	75	non-smoker	no
1	9074	11	2	13	7.2896	8.61498	NEC	small cell	female	rectum	1	1	unknown	no
1	9105	8	5	13	5.30152	8.61498	NEC	large cell	male	colon right	1	12	ex-smoker	no
1	9117	10	3	13	6.62691	8.61498	NEC	small cell	female	esophagus	1	19	ex-smoker	no
1	11019	12	1	13	7.95229	8.61498	NEC	small cell	female	pancreas	1	2	ex-smoker	no
1	1060	10	4	14	6.62691	9.27767	NEC	large cell	female	pancreas	0	39	non-smoker	no
1	11007	11	3	14	7.2896	9.27767	NEC	large cell	female	gastric	1	11	ex-smoker	no
1	1001	13	2	15	8.61498	9.94036	NEC	small cell	male	rectum	1	9	non-smoker	no
1	1036	15	1	16	9.94036	10.603	NEC	small cell	female	pancreas	1	18	smoker	no
1	9025	14	2	16	9.27767	10.603	NEC	large cell	female	unknown	1	1	smoker	no
1	9066	14	2	16	9.27767	10.603	NEC	small cell	male	rectum	1	18	ex-smoker	no
1	14034	11	5	16	7.2896	10.603	NEC	large cell	female	unknown	1	3	non-smoker	no
1	5025	15	2	17	9.94036	11.2657	NEC	large cell	female	colon right	1	8	unknown	no
1	11010	16	1	17	10.603	11.2657	NEC	large cell	male	gastric	1	6	non-smoker	no
1	9076	15	3	18	9.94036	11.9284	NEC	small cell	female	pancreas	0	40	smoker	no
1	12023	17	4	21	11.2657	13.9165	NEC	small cell	male	unknown	1	3	ex-smoker	no
1	14053	16	5	21	10.603	13.9165	NEC	large cell	female	colon right	0	78	ex-smoker	no
1	1038	21	2	23	13.9165	15.2419	NEC	large cell	male	esophagus	0	47	non-smoker	yes
1	11017	26	1	27	17.23	17.8926	NEC	large cell	male	unknown	0	54	non-smoker	no
1	5017	29	0	29	19.218	19.218	NEC	large cell	female	colon right	0	60	ex-smoker	yes
1	10023	30	1	31	19.8807	20.5434	NEC	small cell	male	esophagus	0	32	non-smoker	yes
1	12009	33	0	33	21.8688	21.8688	NEC	large cell	female	rectum	1	1	non-smoker	yes
1	13002	37	1	38	24.5195	25.1822	NEC	small cell	male	rectum	1	9	ex-smoker	no
1	14044	36	3	39	23.8569	25.8449	NEC	large cell	male	gastric	1	11	non-smoker	yes
1	12024	49	3	52	32.4718	34.4599	NEC	large cell	female	colon right	1	24	non-smoker	yes
1	1052	55	3	58	36.448	38.4361	NEC	large cell	male	colon right	1	36	non-smoker	yes
1	13009	104	0	104	68.9198	68.9198	NEC	large cell	female	colon right	1	7	smoker	yes
2	14043	0	0	0	0	0	NETG3		male	small bowel	1	37	non-smoker	no
2	8016	0	0	0	0	0	NETG3		male	unknown	1	11	smoker	no
2	1004	1	0	1	0.662691	0.662691	NETG3		male	pancreas	1	17	smoker	no
2	10025	2	0	2	1.32538	1.32538	NETG3		female	pancreas	0	30	unknown	no
2	14013	0	2	2	0	1.32538	NETG3		male	pancreas	1	51	ex-smoker	no
2	5024	0	2	2	0	1.32538	NETG3		female	unknown	1	16	unknown	no
2	5047	0	2	2	0	1.32538	NETG3		female	pancreas	1	24	non-smoker	no
2	8100	1	1	2	0.662691	1.32538	NETG3		male	other	1	11	non-smoker	no
2	11027	2	1	3	1.32538	1.98807	NETG3		male	colon left	1	22	ex-smoker	no
2	8073	1	2	3	0.662691	1.98807	NETG3		female	pancreas	1	14	non-smoker	no
2	8077	3	0	3	1.98807	1.98807	NETG3		female	small bowel	0	39	non-smoker	no
2	14022	0	4	4	0	2.65076	NETG3		male	rectum	1	5	non-smoker	no
2	8084	3	1	4	1.98807	2.65076	NETG3		male	small bowel	0	34	ex-smoker	no
2	8094	0	4	4	0	2.65076	NETG3		female	colon right	0	43	ex-smoker	no
2	9033	0	4	4	0	2.65076	NETG3		male	unknown	0	60	non-smoker	no
2	9115	1	3	4	0.662691	2.65076	NETG3		male	pancreas	1	5	non-smoker	no
2	14023	1	4	5	0.662691	3.31345	NETG3		male	unknown	0	54	non-smoker	no
2	14028	3	2	5	1.98807	3.31345	NETG3		male	pancreas	1	15	ex-smoker	no
2	5028	1	4	5	0.662691	3.31345	NETG3		female	gastric	1	10	non-smoker	no
2	10015	4	2	6	2.65076	3.97614	NETG3		female	unknown	1	15	non-smoker	no
2	1047	2	4	6	1.32538	3.97614	NETG3		male	pancreas	1	2	ex-smoker	no
2	9001	4	2	6	2.65076	3.97614	NETG3		female	pancreas	0	76	smoker	no
2	9072	1	5	6	0.662691	3.97614	NETG3		male	esophagus	1	5	ex-smoker	no
2	14048	3	4	7	1.98807	4.63883	NETG3		female	small bowel	1	24	smoker	no
2	12022	5	3	8	3.31345	5.30152	NETG3		female	unknown	1	18	ex-smoker	no
2	5035	4	5	9	2.65076	5.96421	NETG3		female	pancreas	1	25	unknown	no
2	12021	35	3	38	23.1942	25.1822	NETG3		female	pancreas	1	8	non-smoker	no
2	9097	34	4	38	22.5315	25.1822	NETG3		male	pancreas	1	3	non-smoker	no
2	14011	89	4	93	58.9795	61.6302	NETG3		female	colon right	0	55	ex-smoker	yes

## Sheet: TMB_Summary_Table
	n_patients	Average_muts	Average_CNVs	Average_alterations	Range_muts	Range_CNVs	Range_alterations
NEC	152	7.7	2.2	9.9	0-104	0-5	0-104
NET_G3	29	6.9	2.5	9.4	0-89	0-5	0-93
